# Supplementary material for: Development of an Artificial Intelligence-Based System for Evaluating Transthoracic Echocardiographic Imaging in Focus Cardiac Ultrasonography
Source: Diagnostics (Basel). 2026 Mar 30;16(7):1032. doi: 10.3390/diagnostics16071032 (PMC13073534; doi:10.3390/diagnostics16071032)
Supplement: Supplementary file 1 [file diagnostics-16-01032-s001.zip]

Archive with 1 entries (1 files):
- diagnostics-4130127-supplementary.pdf
